# Supplementary material for: WES data from 286 diffuse gliomas under the 2021 WHO Classification of Tumors of the Central Nervous System
Source: Sci Data. 2022 Nov 11;9:692. doi: 10.1038/s41597-022-01823-3 (PMC9652316; doi:10.1038/s41597-022-01823-3)
Supplement: Supplementary file 1 — Supplementary Table 1 [file 41597_2022_1823_MOESM1_ESM.xlsx]

## Sheet: Sheet1
Supplementary Table 1. Clinical Characteristics of the Sample Set According to the 2021 WHO classification
		All	GBM	Astrocytoma	Oligodendroglioma	Diffuse low-grade glioma, MAPK pathway-altered	Diffuse glioma, IDH-wildtype (NEC)
No. of samples – No. (%)		286	78 (27%)	131 (46%)	56 (20%)	3 (1%)	18 (6%)
Subtype	Primary	180	47 (26%)	76 (42%)	41 (23%)	2 (9%)	14 (7%)
	Recurrent	106	31 (29%)	55 (52%)	15 (14%)	1 (5%)	4 (7%)
CNS WHO Grade	Grade 2	89	0	45 (51%)	34 (38%)	1 (1%)	9 (10%)
	Grade 3	87	0	54 (62%)	22 (25%)	2 (2%)	9 (10%)
	Grade 4	110	78 (71%)	32 (29%)	0	0	0
Age at diagnosis – year	Mean	42.0±12.3	50.4±14.8	38.2±9.6	40.6±8.3	32.0±21.4	38.9±10.6
	Range	10-76	19-76	10-63	25-69	15-56	23-64
Male sex – No. (%)		168	41 (24%)	81 (48%)	30 (18%)	1 (1%)	15 (9%)
Therapy	Radiotherapy only	53	2 (4%)	27(51%)	19 (36%)	1 (2%)	4 (7%)
	Chemotherapy only	44	12 (28%)	21 (48%)	8 (18%)	0	3 (7%)
	Chemoradiotherapy	129	43 (33%)	53 (41%)	22 (17%)	2 (2%)	9 (7%)
	No therapy	26	8 (31%)	14 (54%)	3 (12%)	0	1 (4%)
	Unknown	34	13 (38%)	16 (47%)	4 (12%)	0	1 (3%)
Median Survival (95% CI) – Month		45.4 (35.1-90.1)	10.0 (8.93-15.7)	68.9 (39.2-99.4)	NA	26.7(8.7~NA)	NA(26.0 ~NA)
IDH mutation status	Mutant	187	0	131 (70%)	56 (30%)	0	0
	Wildtype	99	78 (79%)	0	0	3 (3%)	18 (18%)
1p/19q codeletion status	Codeletion	57	1 (2%)	0	56 (98%)	0	0
	Non codeletion	229	77 (34%)	131 (57%)	0	3 (1%)	18 (8%)
MGMTp methylation	Methylated	169	41 (24%)	81 (48%)	41 (24%)	0	6 (4%)
	Unmethylated	92	37 (40%)	29 (32%)	14 (15%)	3 (3%)	9 (10%)
	Unknown	25	0	21 (84%)	1(4%)	0	3 (12%)
